# Supplementary material for: Heat Treatment as a Safe-Handling Procedure for Rift Valley Fever Virus
Source: Pathogens. 2024 Dec 10;13(12):1089. doi: 10.3390/pathogens13121089 (PMC11676096; doi:10.3390/pathogens13121089)
Supplement: Supplementary file 1 [file pathogens-13-01089-s001.zip]

Archive with 3 entries (3 files):
- Supplementary/Figure S1.pdf
- Supplementary/Figure S2.pdf
- Supplementary/Supplementary Table1.pdf
